# Supplementary material for: A comprehensive multi-omics analysis uncovers the associations between gut microbiota and pancreatic cancer
Source: Front Microbiol. 2025 May 1;16:1592549. doi: 10.3389/fmicb.2025.1592549 (PMC12078283; doi:10.3389/fmicb.2025.1592549)
Supplement: Supplementary file 1 [file Table_1.XLSX]

## Sheet: Sample_information
sample	group1	group2	group3	gender	age	hypertension	diabetes	coronary heart disease	BMI
P1	UT	nPDAC		male	46	No	No	No	31.0204
P2	UT	PDAC	Head	female	57	No	Yes	No	19.1327
P3	CT	PDAC	Tail	male	62	Yes	No	No	24.0741
P4	CT	PDAC	Tail	male	57	No	Yes	No	22.7732
P5	UT	nPDAC		female	58	No	No	No	22.0386
P6	SCT	PDAC	Tail	female	71	No	Yes	No	22.6562
P7	UT	nPDAC		female	55	No	No	No	24.5578
P8	CT	PDAC	Tail	male	66	No	Yes	No	26.2976
P9	SCT	PDAC	Head	male	67	No	No	Yes	23.1834
P10	UT	nPDAC		female	37	No	No	No	24.0344
P11	SCT	nPDAC		male	56	No	Yes	No	22.3863
P12	SCT	PDAC	Tail	male	62	No	No	No	24.8016
P13	CT	nPDAC		female	58	No	No	No	20.8209
P14	UT	PDAC	Head	female	55	No	No	No	19.5312
P15	UT	nPDAC		male	48	No	No	No	19.8352
P16	CT	PDAC	Tail	male	73	No	No	No	22.0386
P17	UT	PDAC	Head	male	43	Yes	No	No	21.4619
P18	UT	nPDAC		female	64	No	Yes	No	26.5731
P19	CT	PDAC	Tail	male	44	No	No	No	30.7958
P20	CT	PDAC	Head	male	52	No	No	No	21.2953
P21	SCT	PDAC	Tail	male	57	Yes	Yes	Yes	18.3391
P22	SCT	PDAC	Head	male	58	Yes	No	No	19.4708
P23	UT	PDAC	Head	female	63	Yes	No	No	24.974
P24	UT	nPDAC		female	63	Yes	Yes	No	22.2222
P25	CT	PDAC	Head	male	50	No	No	No	19.2894
P26	UT	PDAC	Head	male	62	No	Yes	No	25.9918
P27	UT	nPDAC		male	53	No	No	No	30.0712
P28	UT	nPDAC		female	65	No	No	Yes	25.3906
P29	CT	PDAC	Tail	male	59	No	No	No	23.03
P30	UT	PDAC	Head	female	59	No	No	No	22.5466
P31	CT	PDAC	Tail	female	64	Yes	No	No	21.6713
P32	CT	PDAC	Head	male	70	No	No	No	19.3772
P33	SCT	PDAC	Tail	male	50	No	Yes	No	23.8754
P34	CT	PDAC	Tail	female	48	Yes	No	Yes	25.7812
P35	CT	PDAC	Tail	male	53	No	No	No	26.0276
P36	CT	PDAC	Head	female	73	Yes	No	No	28.441
P37	UT	nPDAC		male	61	Yes	No	Yes	24.4473
P38	UT	PDAC	Head	female	63	No	Yes	No	22.6667
P39	UT	nPDAC		male	66	Yes	No	No	18.7109
P40	UT	PDAC	Tail	male	53	No	No	No	26.5338
P42	UT	PDAC	Head	female	66	Yes	No	No	30.2222
P43	CT	PDAC	Head	female	47	No	No	No	19.9594
P44	CT	PDAC	Head	male	53	Yes	Yes	Yes	20.9366
P45	CT	PDAC	Head	female	69	Yes	No	No	23.931
P46	SCT	PDAC	Head	male	45	No	No	No	21.1553
P47	UT	nPDAC		male	61	Yes	No	Yes	23.2438
P48	CT	PDAC	Tail	male	58	No	No	No	24.3827
P49	UT	PDAC	Head	female	65	Yes	No	No	22.4766
P50	UT	nPDAC		female	46	No	No	No	21.4844
P51	UT	PDAC	Tail	male	61	Yes	No	No	24.6914
P52	CT	PDAC	Tail	male	55	Yes	Yes	No	26.9598
P53	CT	PDAC	Tail	male	55	No	No	No	26.6097
P54	CT	PDAC	Head	male	49	No	No	No	17.9931
P55	SCT	PDAC	Head	male	47	No	No	No	23.03
P56	CT	PDAC	Head	female	63	No	Yes	No	15.7558
P57	SCT	PDAC	Tail	male	63	No	No	No	16.598
P58	CT	PDAC	Tail	female	49	Yes	No	No	23.8281
P59	CT	PDAC	Tail	male	63	Yes	No	No	24.0569
H1	HC			female	36	No	No	No	20.83
H2	HC			female	37	No	No	No	25.2092
H3	HC			male	57	No	No	No	26.1738
H4	HC			male	51	No	No	No	24.1672
H5	HC			male	48	No	No	No	23.7955
H6	HC			female	52	No	No	No	19.8141
H7	HC			female	56	No	No	No	28.1969
H8	HC			female	57	No	No	No	27.3437
H9	HC			male	38	No	No	No	31.5537
H10	HC			female	71	No	No	No	27.0552
H11	HC			male	28	No	No	No	29.3878
H12	HC			female	28	No	No	No	24.0346
H13	HC			male	50	No	No	No	31.1419
H14	HC			female	60	No	No	No	26.5625
H15	HC			male	56	No	No	No	24.8016
H16	HC			male	21	No	No	No	22.4913
H17	HC			male	62	No	No	No	25.2493
H18	HC			male	49	No	No	No	26.2773
H19	HC			male	24	No	No	No	24.968
H20	HC			male	44	No	No	No	27.7323
H21	HC			male	74	No	No	No	29.4023
H22	HC			male	21	No	No	No	21.0667
H23	HC			female	50	No	No	No	24.977
H24	HC			male	67	No	No	No	23.4221
H25	HC			female	49	No	No	No	24.8358
H26	HC			male	7	No	No	No	13.44
H27	HC			male	17	No	No	No	16.4233
H28	HC			male	66	No	No	No	24.2215
H29	HC			female	33	No	No	No	31.1419
H30	HC			female	31	No	No	No	20.9321
H31	HC			male	21	No	No	No	23.3747
H32	HC			male	30	No	No	No	26.8274
H33	HC			male	44	No	No	No	28.4082
H34	HC			female	69	No	No	No	26.4915
H35	HC			male	52	No	No	No	23.03
H36	HC			female	67	No	No	No	26.0375
H38	HC			female	49	No	No	No	28.2284
H39	HC			female	64	No	No	No	28.1337
H40	HC			female	33	No	No	No	22.2656
H41	HC			female	29	No	No	No	23.5102

## Sheet: MAGs_patients
MAGs	Taxonomy
MAG1	Bacteria;Bacillota;Clostridia;Eubacteriales
MAG2	Bacteria;Bacteroidota;Bacteroidia;Bacteroidales;Rikenellaceae;Alistipes;Alistipes onderdonkii
MAG3	Bacteria;Bacillota;Clostridia;Eubacteriales
MAG4	Bacteria;Bacillota;Bacilli;Lactobacillales;Lactobacillaceae;Limosilactobacillus;Limosilactobacillus reuteri
MAG5	Bacteria
MAG6	Bacteria;Pseudomonadota;Betaproteobacteria;Burkholderiales;Sutterellaceae
MAG7	Bacteria;Bacillota;Clostridia;Eubacteriales
MAG8	Bacteria;Bacillota;Clostridia;Eubacteriales
MAG9	Bacteria;Bacillota;Clostridia;Eubacteriales;Lachnospiraceae
MAG10	Bacteria;Bacillota;Clostridia;Eubacteriales
MAG11	Bacteria;Bacillota;Clostridia;Eubacteriales;Lachnospiraceae;Anaerostipes;Anaerostipes caccae
MAG13	Bacteria;Pseudomonadota;Betaproteobacteria;Burkholderiales;Sutterellaceae
MAG14	Bacteria;Bacillota;Clostridia;Eubacteriales;Lachnospiraceae
MAG15	Bacteria;Bacillota;Clostridia;Eubacteriales
MAG16	Bacteria;Bacillota;Clostridia;Eubacteriales
MAG17	Bacteria;Actinomycetota;Actinomycetes;Micrococcales;Micrococcaceae;Rothia;Rothia mucilaginosa
MAG18	Bacteria;Bacillota;Bacilli;Bacilli bacterium
MAG19	Bacteria;Bacteroidota;Bacteroidia;Bacteroidales;Muribaculaceae;Muribaculum;Muribaculum gordoncarteri
MAG20	Bacteria;Bacillota;Erysipelotrichia;Erysipelotrichales;Coprobacillaceae;Catenibacterium
MAG21	Bacteria;Bacteroidota;Bacteroidia;Bacteroidales;Bacteroidaceae
MAG22	Bacteria;Bacteroidota;Bacteroidia;Bacteroidales;Prevotellaceae;Prevotella;Prevotella melaninogenica
MAG23	Bacteria;Bacteroidota;Bacteroidia;Bacteroidales
MAG24	Bacteria;Bacteroidota;Bacteroidia;Bacteroidales;Bacteroidaceae;Bacteroides;Bacteroides eggerthii
MAG25	Bacteria;Bacteroidota;Bacteroidia;Bacteroidales;Rikenellaceae;Alistipes
MAG26	Bacteria;Bacillota;Clostridia;uncultured Clostridia bacterium
MAG27	Bacteria;Bacillota;Bacilli;Lactobacillales;Streptococcaceae;Streptococcus
MAG28	Bacteria;Bacillota;Negativicutes;Veillonellales;Veillonellaceae;Dialister;Dialister succinatiphilus
MAG29	Bacteria;Bacillota;Clostridia;Eubacteriales;Eubacteriales Family XIII. Incertae Sedis
MAG30	Bacteria;Bacteroidota;Bacteroidia;Bacteroidales;Bacteroidaceae;Bacteroides
MAG31	Bacteria;Bacillota;Clostridia;Eubacteriales;Lachnospiraceae;Blautia
MAG32	Bacteria;Bacillota;Clostridia;Eubacteriales;Lachnospiraceae;Coprococcus;Coprococcus catus
MAG33	Bacteria;Bacillota;Clostridia;Eubacteriales;Lachnospiraceae;Blautia;Blautia luti
MAG34	Bacteria;Pseudomonadota;Betaproteobacteria;Burkholderiales
MAG35	Bacteria;Actinomycetota;Coriobacteriia;Eggerthellales;Eggerthellaceae;Gordonibacter;Gordonibacter urolithinfaciens
MAG36	Bacteria;Pseudomonadota;Gammaproteobacteria;Enterobacterales;Enterobacteriaceae;Klebsiella
MAG37	Bacteria;Bacillota;Clostridia;Eubacteriales;Clostridiales bacterium
MAG40	Bacteria;Bacillota;Clostridia;Eubacteriales
MAG41	Bacteria;Bacillota;Bacilli;Lactobacillales;Lactobacillaceae;Ligilactobacillus;Ligilactobacillus salivarius
MAG42	Bacteria;Bacillota;Clostridia;Eubacteriales;Lachnospiraceae
MAG43	Bacteria;Bacteroidota;Bacteroidia;Bacteroidales;Prevotellaceae
MAG44	Bacteria;Bacillota;Clostridia;Eubacteriales
MAG45	Bacteria;Bacteroidota;Bacteroidia;Bacteroidales
MAG46	Bacteria;Bacillota;Clostridia;Eubacteriales
MAG47	Bacteria;Bacillota;Clostridia;Eubacteriales
MAG48	Bacteria;Bacillota;Clostridia;Eubacteriales;Lachnospiraceae;Coprococcus;Coprococcus catus
MAG49	Bacteria;Bacteroidota;Bacteroidia;Bacteroidales;Bacteroidaceae;Bacteroides;Bacteroides nordii
MAG50	Bacteria;Bacillota;Clostridia;Eubacteriales;Lachnospiraceae;Coprococcus;Coprococcus eutactus
MAG51	Bacteria;Bacillota;Clostridia;uncultured Clostridia bacterium
MAG52	Bacteria;Bacillota;Clostridia;Eubacteriales;Eubacteriaceae;Intestinibacillus;Intestinibacillus sp. NTUH-41-i26
MAG53	Bacteria;Bacillota;Clostridia;Eubacteriales;Oscillospiraceae
MAG54	Bacteria;Lentisphaerota;Lentisphaeria
MAG55	Bacteria;Bacillota;Negativicutes;Veillonellales;Veillonellaceae
MAG56	Bacteria;Bacteroidota;Bacteroidia;Bacteroidales;Odoribacteraceae;Butyricimonas;Butyricimonas faecalis
MAG57	Bacteria;Bacillota;Bacilli;Lactobacillales;Lactobacillaceae;Weissella;Weissella cibaria
MAG58	Bacteria;Pseudomonadota;Gammaproteobacteria;Aeromonadales;Aeromonadaceae;Aeromonas
MAG59	Bacteria;Bacteroidota;Bacteroidia;Bacteroidales;Bacteroidaceae;Phocaeicola
MAG60	Bacteria;Bacillota;Clostridia;Eubacteriales;Lachnospiraceae;Sellimonas;Sellimonas intestinalis
MAG61	Bacteria;Actinomycetota;Coriobacteriia;Eggerthellales;Eggerthellaceae;Adlercreutzia;Adlercreutzia hattorii
MAG62	Bacteria;Bacillota
MAG63	Bacteria;Bacteroidota;Bacteroidia;Bacteroidales;Bacteroidaceae;Bacteroides;Bacteroides thetaiotaomicron
MAG64	Bacteria;Bacillota;Clostridia;Eubacteriales
MAG65	Bacteria;Bacillota;Erysipelotrichia;Erysipelotrichales;Turicibacteraceae;Turicibacter
MAG66	Bacteria;Bacillota;Bacilli;Bacilli bacterium
MAG67	Bacteria;Bacillota;Clostridia;Eubacteriales;Lachnospiraceae
MAG68	Bacteria;Bacillota;Clostridia;Eubacteriales;Lachnospiraceae
MAG69	Bacteria;Bacillota;Clostridia;Eubacteriales;Lachnospiraceae
MAG70	Bacteria;Bacteroidota;Bacteroidia;Bacteroidales
MAG71	Bacteria;Bacillota;Clostridia;Eubacteriales;Lachnospiraceae
MAG72	Bacteria;Pseudomonadota;Betaproteobacteria;Burkholderiales
MAG73	Bacteria;Bacillota;Clostridia;Eubacteriales
MAG74	Bacteria;Bacillota;Clostridia;Eubacteriales;Clostridiaceae;Clostridiaceae bacterium Marseille-Q4149
MAG75	Bacteria;Bacillota;Clostridia;Eubacteriales
MAG76	Bacteria;Actinomycetota;Actinomycetes;Bifidobacteriales;Bifidobacteriaceae
MAG78	Bacteria;Bacillota;Clostridia;Eubacteriales;Clostridiales bacterium
MAG79	Bacteria;Bacillota;Clostridia;Eubacteriales;Lachnospiraceae;Lachnoclostridium;[Clostridium] symbiosum
MAG80	Bacteria;Pseudomonadota;Gammaproteobacteria;Enterobacterales;Enterobacteriaceae
MAG81	Bacteria;Bacillota;Clostridia;Eubacteriales;Lachnospiraceae
MAG82	Bacteria;Bacillota;Clostridia;Eubacteriales;Oscillospiraceae;Oscillospiraceae bacterium
MAG83	Bacteria;Bacillota;Clostridia;Eubacteriales
MAG84	Bacteria;Bacillota;Tissierellia;Tissierellales;Peptoniphilaceae;Peptoniphilus;Peptoniphilus sp. SAHP1
MAG85	Bacteria;Bacillota;Clostridia;Eubacteriales
MAG86	Bacteria;Bacillota;Clostridia;Eubacteriales;Oscillospiraceae
MAG87	Bacteria;Bacillota;Clostridia;Eubacteriales
MAG88	Bacteria;Bacteroidota;Bacteroidia;Bacteroidales;Tannerellaceae;Parabacteroides;Parabacteroides johnsonii
MAG89	Bacteria;Bacillota;Clostridia;Eubacteriales;Oscillospiraceae;Ruminococcus
MAG90	Bacteria;Mycoplasmatota;uncultured Mycoplasmatota bacterium
MAG91	Bacteria;Pseudomonadota;Betaproteobacteria;Neisseriales;Neisseriaceae;Neisseria
MAG92	Bacteria;Thermodesulfobacteriota;Desulfovibrionia;Desulfovibrionales;Desulfovibrionaceae;Desulfovibrio;Desulfovibrio diazotrophicus
MAG93	Bacteria;Bacillota;Clostridia;Eubacteriales;Lachnospiraceae;Anaerobutyricum;Anaerobutyricum hallii
MAG94	Bacteria;Bacillota;Clostridia;Eubacteriales
MAG95	Bacteria;Bacillota;Clostridia;Eubacteriales;Lachnospiraceae
MAG96	Bacteria;Bacillota;Clostridia;Eubacteriales
MAG97	Bacteria;Bacillota;Clostridia;Eubacteriales;Oscillospiraceae
MAG98	Bacteria;Bacillota;Clostridia;Eubacteriales;Peptostreptococcaceae;Romboutsia;Romboutsia sp. CE17
MAG99	Bacteria;Bacillota;Clostridia;Eubacteriales
MAG100	Archaea;Euryarchaeota;Methanobacteria;Methanobacteriales;Methanobacteriaceae;Methanobrevibacter
MAG101	Bacteria;Bacillota
MAG102	Bacteria;Bacillota;Clostridia;Eubacteriales
MAG103	Bacteria;Bacillota;Clostridia;Eubacteriales
MAG104	Bacteria;Bacillota;Clostridia;Eubacteriales;Lachnospiraceae;Lachnospiraceae bacterium Choco86
MAG105	Bacteria;Bacteroidota;Bacteroidia;Bacteroidales;Bacteroidaceae;Bacteroides;Bacteroides stercoris
MAG106	Bacteria;Pseudomonadota;Betaproteobacteria;Burkholderiales;Sutterellaceae
MAG107	Bacteria;Bacillota;Clostridia;Eubacteriales;Clostridiaceae;Clostridiaceae bacterium
MAG108	Bacteria;Bacteroidota;Bacteroidia;Bacteroidales;Prevotellaceae
MAG109	Bacteria;Bacteroidota;Bacteroidia;Bacteroidales;Bacteroidaceae;Bacteroides
MAG110	Bacteria;Bacillota;Negativicutes;Veillonellales;Veillonellaceae
MAG111	Bacteria;Bacillota;Bacilli;Lactobacillales;Enterococcaceae;Enterococcus
MAG112	Bacteria;Bacillota;Clostridia;Eubacteriales;Oscillospiraceae;Vescimonas;Vescimonas coprocola
MAG113	Bacteria;Bacillota;Clostridia;Eubacteriales
MAG114	Bacteria;Bacillota;Clostridia;Eubacteriales
MAG115	Bacteria;Bacteroidota;Bacteroidia;Bacteroidales;Prevotellaceae
MAG116	Bacteria;Bacillota;Clostridia;Eubacteriales
MAG117	Bacteria;Pseudomonadota;Gammaproteobacteria;Enterobacterales;Enterobacteriaceae;Citrobacter
MAG118	Bacteria;Bacteroidota;Bacteroidia;Bacteroidales;Prevotellaceae;Segatella;Segatella copri
MAG119	Bacteria;Bacillota;Bacilli;Lactobacillales;Carnobacteriaceae;Granulicatella;Granulicatella adiacens
MAG120	Bacteria;Bacillota;Negativicutes;Veillonellales;Veillonellaceae
MAG121	Bacteria;Actinomycetota;Actinomycetes;Bifidobacteriales;Bifidobacteriaceae;Bifidobacterium;Bifidobacterium dentium
MAG122	Bacteria;Bacillota;Clostridia;Eubacteriales;Oscillospiraceae;Lawsonibacter;Lawsonibacter asaccharolyticus
MAG123	Bacteria;Bacillota;Clostridia;Eubacteriales
MAG124	Bacteria;Bacillota;Clostridia;Eubacteriales
MAG125	Bacteria;Bacillota;Clostridia;Eubacteriales
MAG126	Bacteria;Bacillota;Clostridia;Eubacteriales
MAG127	Bacteria;Bacteroidota
MAG128	Bacteria;Bacillota;Clostridia
MAG129	Bacteria;Campylobacterota;Epsilonproteobacteria;Campylobacterales;Campylobacteraceae;Campylobacter;Campylobacter hominis
MAG130	Bacteria;Actinomycetota;Coriobacteriia;Eggerthellales;Eggerthellaceae
MAG131	Bacteria;Bacillota;Clostridia;Eubacteriales;Clostridiaceae;Clostridiaceae bacterium Marseille-Q4143
MAG133	Bacteria;Bacillota;Clostridia;Eubacteriales;Oscillospiraceae
MAG134	Bacteria;Bacteroidota;Bacteroidia;Bacteroidales;Tannerellaceae;Parabacteroides;Parabacteroides goldsteinii
MAG135	Bacteria;Bacillota;Clostridia;Eubacteriales
MAG136	Bacteria;Bacteroidota;Bacteroidia;Bacteroidales;Bacteroidaceae;Bacteroides;Bacteroides caccae
MAG137	Bacteria
MAG138	Bacteria;Bacillota;Clostridia;Eubacteriales;Oscillospiraceae;[Eubacterium] siraeum
MAG139	Bacteria;Bacillota;Clostridia;Eubacteriales;Oscillospiraceae
MAG140	Bacteria;Bacillota;Clostridia
MAG141	Bacteria
MAG142	Bacteria;Bacillota;Clostridia;Eubacteriales
MAG143	Bacteria;Bacillota;Clostridia;Eubacteriales;Lachnospiraceae;Claveliimonas;Claveliimonas bilis
MAG144	Bacteria;Bacillota;Clostridia;Eubacteriales;Peptostreptococcaceae;Intestinibacter;Intestinibacter bartlettii
MAG145	Bacteria;Bacillota;Clostridia;Eubacteriales
MAG146	Bacteria;Bacillota;Clostridia;Eubacteriales
MAG147	Bacteria;Bacteroidota;Bacteroidia;Bacteroidales;Bacteroidaceae;Bacteroides
MAG148	Bacteria;Bacillota;Tissierellia;Tissierellales;Peptoniphilaceae;Finegoldia;Finegoldia magna
MAG149	Bacteria;Bacillota;Clostridia;Eubacteriales;Oscillospiraceae;Oscillospiraceae bacterium
MAG150	Bacteria
MAG151	Bacteria;Bacillota;Clostridia;Eubacteriales
MAG152	Bacteria;Bacillota;Clostridia;Eubacteriales
MAG153	Bacteria;Bacillota
MAG154	Bacteria;Bacillota;Negativicutes;Veillonellales;Veillonellaceae;Dialister;Dialister pneumosintes
MAG155	Bacteria;Bacillota;Clostridia;Eubacteriales
MAG156	Bacteria;Bacillota;Clostridia;Eubacteriales
MAG157	Bacteria;Bacillota;Clostridia;Eubacteriales;Lachnospiraceae;Blautia
MAG158	Bacteria
MAG159	Bacteria;Bacillota;Clostridia;Eubacteriales;Lachnospiraceae
MAG160	Bacteria;Bacteroidota;Bacteroidia;Bacteroidales;Rikenellaceae
MAG161	Bacteria;Bacteroidota;Bacteroidia;Bacteroidales;Tannerellaceae;Parabacteroides;Parabacteroides merdae
MAG162	Bacteria;Bacillota;Clostridia;Eubacteriales;Lachnospiraceae;Lachnospiraceae bacterium GAM79
MAG163	Bacteria;Bacillota
MAG164	Bacteria;Bacillota;Clostridia;Eubacteriales
MAG165	Bacteria
MAG166	Bacteria;Actinomycetota;Coriobacteriia;Coriobacteriales;Atopobiaceae
MAG167	Bacteria;Bacillota;Clostridia;Eubacteriales
MAG168	Bacteria;Bacillota;Clostridia;Eubacteriales;Flintibacter;Flintibacter sp. KGMB00164
MAG169	Bacteria;Bacillota;Clostridia;Eubacteriales;Lachnospiraceae
MAG170	Bacteria;Bacillota;Negativicutes;Veillonellales;Veillonellaceae;Megasphaera;Megasphaera elsdenii
MAG171	Bacteria;Bacillota;Erysipelotrichia;Erysipelotrichales;Erysipelotrichaceae;Longicatena;Longicatena caecimuris
MAG172	Bacteria;Bacillota;Clostridia;Eubacteriales
MAG173	Bacteria;Bacteroidota;Bacteroidia;Bacteroidales;Rikenellaceae;Alistipes;Alistipes indistinctus
MAG174	Bacteria;Bacillota;Clostridia;Eubacteriales;Clostridiaceae;Hungatella;Hungatella hathewayi
MAG175	Bacteria;Bacillota;Bacilli;Lactobacillales;Enterococcaceae
MAG176	Bacteria;Bacillota;Clostridia;uncultured Clostridia bacterium
MAG177	Bacteria;Bacillota;Bacilli;Lactobacillales;Lactobacillaceae;Lacticaseibacillus;Lacticaseibacillus rhamnosus
MAG178	Bacteria;Bacillota;Clostridia;Eubacteriales;Oscillospiraceae
MAG179	Bacteria
MAG180	Bacteria;Bacillota;Negativicutes;Veillonellales;Veillonellaceae
MAG181	Bacteria;Bacillota;Clostridia;Eubacteriales;Lachnospiraceae
MAG182	Bacteria;Bacteroidota;Bacteroidia;Bacteroidales;Prevotellaceae
MAG184	Bacteria;Bacillota;Clostridia;Eubacteriales;Oscillospiraceae
MAG186	Bacteria;Bacillota;Clostridia;Eubacteriales;Oscillospiraceae;Oscillospiraceae bacterium
MAG187	Bacteria;Bacillota;Negativicutes;Acidaminococcales;Acidaminococcaceae;Phascolarctobacterium;Phascolarctobacterium faecium
MAG188	Bacteria;Bacillota;Negativicutes;Veillonellales;Veillonellaceae
MAG189	Bacteria;Bacillota;Clostridia;Eubacteriales
MAG190	Bacteria;Bacillota;Clostridia;Eubacteriales;Oscillospiraceae;Ruminococcus;Ruminococcus sp.
MAG191	Bacteria;Bacillota;Clostridia;Eubacteriales;Lachnospiraceae;Roseburia;Roseburia hominis
MAG192	Bacteria;Bacillota;Clostridia;Eubacteriales;Lachnospiraceae
MAG193	Bacteria;Bacteroidota;Bacteroidia;Bacteroidales;Bacteroidaceae;Bacteroides;Bacteroides salyersiae
MAG194	Bacteria;Bacillota;Clostridia;Eubacteriales;Lachnospiraceae
MAG195	Bacteria;Bacillota;Clostridia;Eubacteriales;Eubacteriaceae
MAG196	Bacteria;Bacillota;Clostridia;Eubacteriales
MAG197	Bacteria;Bacillota;Clostridia;Eubacteriales;Oscillospiraceae;Oscillospiraceae bacterium
MAG198	Bacteria;Bacillota;Clostridia;Eubacteriales
MAG199	Bacteria;Actinomycetota;Actinomycetes;Bifidobacteriales;Bifidobacteriaceae;Gardnerella
MAG200	Bacteria;Bacillota;Erysipelotrichia;Erysipelotrichales;Coprobacillaceae;Thomasclavelia;Thomasclavelia ramosa
MAG201	Bacteria;Pseudomonadota;Gammaproteobacteria;Enterobacterales;Enterobacteriaceae;Raoultella
MAG202	Bacteria;Bacillota;Clostridia;uncultured Clostridia bacterium
MAG203	Bacteria;Bacillota;Clostridia;Eubacteriales;Lachnospiraceae;Dorea;Dorea longicatena
MAG204	Bacteria;Pseudomonadota;Gammaproteobacteria;Enterobacterales;Enterobacteriaceae;Klebsiella
MAG205	Bacteria;Bacillota;Clostridia;Eubacteriales;Lachnospiraceae;Lachnoclostridium;[Clostridium] scindens
MAG206	Bacteria;Bacillota;Clostridia;Eubacteriales
MAG207	Bacteria;Bacillota;Clostridia;Eubacteriales
MAG208	Bacteria;Bacteroidota;Bacteroidia;Bacteroidales;Barnesiellaceae;Coprobacter;Coprobacter fastidiosus
MAG209	Bacteria;Bacillota;Bacilli;Lactobacillales;Lactobacillaceae
MAG210	Bacteria;Bacillota;Clostridia;Eubacteriales;Lachnospiraceae
MAG211	Bacteria;Pseudomonadota;Betaproteobacteria;Burkholderiales;Oxalobacteraceae;Oxalobacter;Oxalobacter formigenes
MAG212	Bacteria;Synergistota;Synergistia;Synergistales;Synergistaceae;Cloacibacillus;Cloacibacillus porcorum
MAG213	Bacteria;Bacillota;Clostridia;Eubacteriales
MAG214	Bacteria;Bacillota;Clostridia;Eubacteriales;Oscillospiraceae
MAG215	Bacteria
MAG216	Bacteria;Bacillota;Clostridia;Eubacteriales;Lachnospiraceae;Lachnospiraceae bacterium
MAG217	Bacteria;Bacillota;Clostridia;Eubacteriales;Oscillospiraceae;Vescimonas;Vescimonas fastidiosa
MAG218	Bacteria
MAG219	Bacteria;Actinomycetota;Coriobacteriia;Eggerthellales;Eggerthellaceae;Raoultibacter;Raoultibacter timonensis
MAG220	Bacteria;Bacillota;Erysipelotrichia;Erysipelotrichales
MAG222	Bacteria;Bacillota;Clostridia;Eubacteriales;Oscillospiraceae
MAG223	Bacteria;Bacillota;Bacilli;Lactobacillales;Enterococcaceae;Enterococcus;Enterococcus avium
MAG224	Bacteria;Bacillota;Clostridia
MAG225	Bacteria;Bacillota;Clostridia;Eubacteriales;Clostridiales bacterium
MAG226	Bacteria;Bacillota;Bacilli;Lactobacillales;Streptococcaceae;Lactococcus
MAG227	Bacteria;Verrucomicrobiota;Verrucomicrobiae;Verrucomicrobiales;Akkermansiaceae;Akkermansia;Akkermansia muciniphila
MAG228	Bacteria;Bacillota;Clostridia;Eubacteriales
MAG230	Bacteria;Bacillota;Clostridia;Eubacteriales
MAG231	Bacteria;Bacillota;Clostridia;Eubacteriales;Lachnospiraceae
MAG232	Bacteria;Bacillota;Bacilli;Lactobacillales;Streptococcaceae;Streptococcus;Streptococcus sobrinus
MAG233	Bacteria;Bacillota;Bacilli;Lactobacillales;Lactobacillaceae
MAG234	Bacteria;Bacteroidota;Bacteroidia;Bacteroidales
MAG235	Bacteria;Bacillota;Clostridia;Eubacteriales
MAG236	Bacteria;Bacillota;Clostridia;Eubacteriales;Clostridiaceae
MAG237	Bacteria;Bacillota;Bacilli;Lactobacillales;Lactobacillaceae
MAG239	Bacteria;Bacillota;Clostridia;Eubacteriales
MAG240	Bacteria;Bacillota;Clostridia;Eubacteriales;Lachnospiraceae
MAG241	Bacteria;Bacteroidota;Bacteroidia;Bacteroidales;Rikenellaceae;Alistipes;Alistipes communis
MAG242	Bacteria;Bacillota;Clostridia;Eubacteriales;Lachnospiraceae;Wujia;Wujia chipingensis
MAG243	Bacteria;Bacillota;Clostridia;Eubacteriales;Clostridiaceae;Clostridium
MAG244	Bacteria;Bacillota;Bacilli;Lactobacillales;Lactobacillaceae;Limosilactobacillus;Limosilactobacillus mucosae
MAG245	Bacteria;Bacillota;Clostridia;uncultured Clostridia bacterium
MAG246	Bacteria;Bacillota;Clostridia;Eubacteriales;Lachnospiraceae;Mediterraneibacter;[Ruminococcus] torques
MAG247	Bacteria;Bacillota;Negativicutes;Selenomonadales;Selenomonadaceae;Megamonas;Megamonas funiformis
MAG248	Bacteria;Bacillota;Clostridia;Eubacteriales
MAG249	Bacteria;Bacillota;Clostridia;Eubacteriales
MAG250	Bacteria;Bacillota;Clostridia;Eubacteriales;Eubacteriaceae;Eubacterium
MAG251	Bacteria;Bacillota;Clostridia;Eubacteriales;Lachnospiraceae
MAG252	Bacteria;Bacteroidota;Bacteroidia;Bacteroidales;Tannerellaceae;Parabacteroides
MAG253	Bacteria;Bacillota;Clostridia;Eubacteriales
MAG254	Bacteria;Bacillota;Clostridia;Eubacteriales
MAG255	Bacteria;Bacillota;Clostridia;Eubacteriales
MAG256	Bacteria;Bacillota;Clostridia;Eubacteriales;Lachnospiraceae;Anaerostipes;Anaerostipes hadrus
MAG257	Bacteria;Bacillota;Clostridia;Eubacteriales;Lachnospiraceae
MAG258	Bacteria;Actinomycetota;Actinomycetes;Mycobacteriales;Corynebacteriaceae
MAG259	Bacteria;Bacillota;Clostridia;Eubacteriales;Intestinimonas;Intestinimonas butyriciproducens
MAG260	Bacteria;Bacillota;Bacilli;Lactobacillales;Lactobacillaceae;Limosilactobacillus
MAG261	Bacteria;Verrucomicrobiota;Verrucomicrobiae;Verrucomicrobiales;Akkermansiaceae;Akkermansia
MAG262	Bacteria;Bacillota;Clostridia;Eubacteriales
MAG264	Bacteria;Bacillota;Clostridia;Eubacteriales;Clostridiales bacterium
MAG266	Bacteria;Actinomycetota;Actinomycetes;Bifidobacteriales;Bifidobacteriaceae;Bifidobacterium
MAG267	Bacteria;Bacillota;Clostridia;Eubacteriales;Lachnospiraceae
MAG268	Bacteria;Fusobacteriota;Fusobacteriia;Fusobacteriales;Fusobacteriaceae;Fusobacterium;Fusobacterium ulcerans
MAG269	Bacteria;Bacillota;Clostridia;Eubacteriales;Oscillospiraceae;Oscillospiraceae bacterium
MAG270	Bacteria;Bacteroidota;Bacteroidia;Bacteroidales;Bacteroidales bacterium
MAG272	Bacteria;Bacillota
MAG273	Bacteria;Bacteroidota;Bacteroidia;Bacteroidales;Rikenellaceae
MAG274	Bacteria;Bacillota;Bacilli;Lactobacillales;Streptococcaceae;Streptococcus;Streptococcus mutans
MAG275	Bacteria;Bacillota;Clostridia
MAG276	Bacteria;Bacillota;Clostridia;Eubacteriales;Clostridiaceae;Hungatella;Hungatella hathewayi
MAG277	Bacteria;Bacillota;Clostridia;Eubacteriales;Clostridiaceae;Clostridium
MAG278	Bacteria;Bacillota;Clostridia;Eubacteriales;Lachnospiraceae
MAG279	Bacteria;Bacillota;Clostridia;Eubacteriales;Clostridiales bacterium
MAG280	Bacteria;Bacillota;Clostridia;Eubacteriales;Clostridiaceae;Clostridium
MAG281	Bacteria;Bacillota;Clostridia;Eubacteriales
MAG282	Bacteria;Bacillota;Clostridia;Eubacteriales;Lachnospiraceae
MAG283	Bacteria;Bacillota;Clostridia;Eubacteriales
MAG284	Bacteria;Bacillota;Bacilli;Lactobacillales;Lactobacillaceae;Lactobacillus;Lactobacillus johnsonii
MAG286	Bacteria;Bacillota;Clostridia;Eubacteriales;Oscillospiraceae;Oscillospiraceae bacterium
MAG287	Bacteria;Bacillota;Clostridia;Eubacteriales
MAG288	Bacteria;Bacteroidota;Bacteroidia;Bacteroidales;Odoribacteraceae;Odoribacter;Odoribacter splanchnicus
MAG289	Bacteria;Bacillota;Clostridia;Eubacteriales
MAG290	Bacteria;Bacillota;Clostridia;Eubacteriales
MAG291	Bacteria;Bacillota;Clostridia;Eubacteriales;Oscillospiraceae
MAG292	Bacteria;Bacillota;Bacilli;Lactobacillales;Lactobacillaceae;Weissella;Weissella confusa
MAG293	Bacteria;Bacillota;Bacilli;Lactobacillales;Lactobacillaceae;Fructilactobacillus;Fructilactobacillus sanfranciscensis
MAG294	Bacteria;Bacillota;Clostridia;Eubacteriales;Oscillospiraceae
MAG295	Bacteria;Bacillota;Bacilli;Lactobacillales;Enterococcaceae;Enterococcus
MAG296	Bacteria;Bacillota;Clostridia;uncultured Clostridia bacterium
MAG297	Bacteria
MAG298	Bacteria;Bacillota;Bacilli;Lactobacillales;Streptococcaceae;Streptococcus;Streptococcus thermophilus
MAG299	Bacteria;Bacillota;Clostridia;Eubacteriales
MAG300	Bacteria;Bacillota;Clostridia;Eubacteriales;Peptostreptococcaceae
MAG301	Bacteria;Bacillota;Clostridia;Eubacteriales;Lachnospiraceae;Anaerostipes;Anaerostipes hadrus
MAG302	Bacteria;Bacillota;Clostridia;Eubacteriales;Oscillospiraceae;Ruminococcus
MAG303	Bacteria;Bacillota;Clostridia;Eubacteriales;Oscillospiraceae;Oscillospiraceae bacterium
MAG304	Bacteria;Bacillota;Clostridia;Eubacteriales
MAG305	Bacteria;Bacillota;Clostridia;Eubacteriales
MAG306	Bacteria;Bacillota;Clostridia;Eubacteriales
MAG307	Bacteria;Actinomycetota;Actinomycetes;Bifidobacteriales;Bifidobacteriaceae;Bifidobacterium
MAG308	Bacteria;Bacillota;Clostridia;Eubacteriales;Oscillospiraceae
MAG309	Bacteria;Bacillota;Tissierellia;Tissierellales;Peptoniphilaceae;Peptoniphilus
MAG310	Bacteria;Bacillota;Clostridia;Eubacteriales;Lachnospiraceae;Coprococcus;Coprococcus comes
MAG311	Bacteria;Bacillota;Clostridia;Eubacteriales;Eubacteriaceae;Eubacterium;Eubacterium ventriosum
MAG312	Bacteria
MAG313	Bacteria;Bacillota;Clostridia;Eubacteriales;Lachnospiraceae
MAG314	Bacteria;Bacillota;Clostridia;Eubacteriales
MAG315	Bacteria
MAG316	Bacteria;Bacillota;Tissierellia;Tissierellales;Peptoniphilaceae;Finegoldia;Finegoldia magna
MAG317	Bacteria
MAG318
MAG319	Bacteria;Bacillota;Clostridia;Eubacteriales
MAG320	Bacteria;Bacteroidota;Bacteroidia;Bacteroidales;Bacteroidaceae;Phocaeicola;Phocaeicola massiliensis
MAG321	Bacteria;Bacillota;Clostridia;Eubacteriales;Peptostreptococcaceae
MAG322	Bacteria;Bacillota;Clostridia;Eubacteriales;Oscillospiraceae
MAG323	Bacteria;Bacillota;Clostridia;Eubacteriales;Lachnospiraceae;Blautia
MAG324	Bacteria;Actinomycetota;Coriobacteriia;Eggerthellales;Eggerthellaceae
MAG325	Bacteria;Bacillota;Clostridia;Eubacteriales;Oscillospiraceae
MAG326	Bacteria;Bacteroidota;Bacteroidia;Bacteroidales;Prevotellaceae
MAG327	Bacteria;Bacillota;Clostridia;Eubacteriales;Oscillospiraceae;Ruminococcus;Ruminococcus bovis
MAG328	Bacteria;Bacillota;Tissierellia;Tissierellales;Peptoniphilaceae;Anaerococcus
MAG329	Bacteria;Bacillota;Clostridia;Eubacteriales
MAG330	Bacteria;Bacteroidota;Bacteroidia;Bacteroidales;Rikenellaceae;Alistipes;Alistipes sp. dk3624
MAG331	Bacteria;Bacteroidota;Bacteroidia;Bacteroidales
MAG332	Bacteria;Bacillota;Bacilli;Lactobacillales;Streptococcaceae;Streptococcus
MAG334	Bacteria;Bacillota;Clostridia;Eubacteriales
MAG335	Bacteria;Bacillota;Clostridia;Eubacteriales;Lachnospiraceae;Roseburia;Roseburia intestinalis
MAG336	Bacteria;Synergistota;Synergistia;Synergistales;Dethiosulfovibrionaceae;Pyramidobacter;Pyramidobacter piscolens
MAG338	Bacteria;Actinomycetota;Actinomycetes;Actinomycetales;Actinomycetaceae;Varibaculum;Varibaculum cambriense
MAG339	Bacteria;Bacteroidota;Bacteroidia;Bacteroidales;Bacteroidaceae;Bacteroides;Bacteroides fragilis
MAG340	Bacteria;Bacillota;Clostridia;Eubacteriales;Oscillospiraceae
MAG341	Bacteria;Bacillota;Clostridia;uncultured Clostridia bacterium
MAG342	Bacteria;Bacillota;Clostridia;Eubacteriales;Peptostreptococcaceae
MAG343	Bacteria;Bacillota;Clostridia;Eubacteriales;Lachnospiraceae;Enterocloster;Enterocloster clostridioformis
MAG344	Bacteria
MAG345	Bacteria;Bacillota;Clostridia;Eubacteriales
MAG346	Bacteria;Bacillota;Clostridia;Eubacteriales;Oscillospiraceae;Oscillospiraceae bacterium
MAG347	Bacteria;Actinomycetota;Actinomycetes;Bifidobacteriales;Bifidobacteriaceae;Bifidobacterium
MAG348	Bacteria;Bacillota;Clostridia;Eubacteriales
MAG349	Bacteria;Bacillota;Bacilli;Lactobacillales;Enterococcaceae;Enterococcus
MAG350	Bacteria;Bacillota;Clostridia;Eubacteriales
MAG351	Bacteria;Bacteroidota;Bacteroidia;Bacteroidales;Prevotellaceae;Paraprevotella;Paraprevotella clara
MAG352	Bacteria;Bacillota;Clostridia;Eubacteriales;Lachnospiraceae
MAG353	Bacteria;Bacillota;Clostridia;Eubacteriales;Lachnospiraceae;Lachnospiraceae bacterium
MAG354	Bacteria;Bacillota;Clostridia;Eubacteriales;Clostridiaceae
MAG355	Bacteria;Bacillota;Clostridia;Eubacteriales;Lachnospiraceae
MAG356	Bacteria;Thermodesulfobacteriota;Desulfovibrionia;Desulfovibrionales;Desulfovibrionaceae;Desulfovibrio;Desulfovibrio piger
MAG357	Bacteria;Bacillota;Bacilli;Lactobacillales;Lactobacillaceae;Leuconostoc
MAG358	Bacteria;Bacillota;Bacilli;Bacilli bacterium
MAG359	Bacteria;Bacillota;Clostridia;Eubacteriales
MAG360	Bacteria;Bacillota;Negativicutes;Acidaminococcales;Acidaminococcaceae;Phascolarctobacterium;Phascolarctobacterium faecium
MAG361	Bacteria;Bacillota;Clostridia;Eubacteriales
MAG362	Bacteria;Bacillota;Clostridia;Eubacteriales;Oscillospiraceae;Anaerotruncus;Anaerotruncus colihominis
MAG363	Bacteria;Actinomycetota;Coriobacteriia
MAG364	Bacteria;Bacillota;Clostridia;Eubacteriales;Oscillospiraceae
MAG365	Bacteria;Bacillota;Bacilli;Lactobacillales;Streptococcaceae;Streptococcus
MAG366	Bacteria;Bacillota;Clostridia;Eubacteriales
MAG368	Bacteria;Fusobacteriota;Fusobacteriia;Fusobacteriales;Fusobacteriaceae;Fusobacterium;Fusobacterium necrophorum
MAG369	Bacteria;Thermodesulfobacteriota;Desulfovibrionia;Desulfovibrionales;Desulfovibrionaceae
MAG371	Bacteria;Bacillota;Clostridia;Eubacteriales;Oscillospiraceae
MAG372	Bacteria;Bacillota;Clostridia;Eubacteriales;Oscillospiraceae
MAG373	Bacteria;Bacillota;Clostridia;Eubacteriales;Eubacteriales Family XIII. Incertae Sedis
MAG374	Bacteria;Bacillota;Clostridia;uncultured Clostridia bacterium
MAG375	Bacteria;Bacillota;Clostridia;Eubacteriales;Peptostreptococcaceae
MAG376	Bacteria;Bacillota;Bacilli;Lactobacillales;Lactobacillaceae;Lactobacillus
MAG377	Bacteria;Bacillota;Clostridia;Eubacteriales
MAG378	Bacteria;Bacteroidota;Bacteroidia;Bacteroidales;Bacteroidaceae;Bacteroides
MAG379	Bacteria;Bacillota;Clostridia;Eubacteriales;Lachnospiraceae
MAG380	Bacteria
MAG382	Bacteria;Bacillota;Clostridia;Eubacteriales
MAG384	Bacteria;Bacillota;Bacilli;Lactobacillales;Lactobacillaceae;Companilactobacillus
MAG385	Bacteria;Bacillota;Clostridia;Eubacteriales;Oscillospiraceae
MAG386	Bacteria;Bacillota;Clostridia;Eubacteriales
MAG387	Bacteria;Bacillota;Clostridia;Eubacteriales;Oscillospiraceae
MAG388	Bacteria;Bacillota;Erysipelotrichia;Erysipelotrichales;Erysipelotrichaceae;Solobacterium;Solobacterium moorei
MAG389	Bacteria;Candidatus Melainabacteria;Candidatus Melainabacteria bacterium MEL.A1
MAG390	Bacteria;Bacillota;Clostridia;Eubacteriales
MAG391	Archaea;Euryarchaeota;Methanobacteria;Methanobacteriales;Methanobacteriaceae;Methanosphaera;Methanosphaera stadtmanae
MAG392	Bacteria;Bacillota;Clostridia;uncultured Clostridia bacterium
MAG393	Bacteria;Bacillota;Clostridia;Eubacteriales
MAG394	Bacteria;Bacillota;Clostridia;Eubacteriales;Peptostreptococcaceae;Clostridioides
MAG395	Bacteria;Bacillota
MAG396	Bacteria;Bacillota;Clostridia;Eubacteriales;Oscillospiraceae
MAG397	Bacteria;Bacteroidota;Bacteroidia;Bacteroidales;Muribaculaceae
MAG398	Bacteria;Bacillota;Clostridia;Eubacteriales;Lachnospiraceae;Lachnospiraceae bacterium GAM79
MAG399	Bacteria;Fusobacteriota;Fusobacteriia;Fusobacteriales;Fusobacteriaceae;Fusobacterium
MAG400	Bacteria;Actinomycetota;Coriobacteriia;Coriobacteriales;Coriobacteriaceae
MAG402	Bacteria;Bacillota;Clostridia;Eubacteriales;Lachnospiraceae
MAG403	Bacteria;Pseudomonadota;Betaproteobacteria;Burkholderiales;Sutterellaceae
MAG404	Bacteria;Bacillota;Clostridia;Eubacteriales;Oscillospiraceae
MAG405	Bacteria;Bacillota;Clostridia;Eubacteriales;Lachnospiraceae;Anaerobutyricum;Anaerobutyricum hallii
MAG406	Bacteria;Bacteroidota;Bacteroidia;Bacteroidales;Bacteroidaceae;Bacteroides
MAG407	Bacteria;Bacillota;Clostridia;Eubacteriales;Oscillospiraceae
MAG408	Bacteria;Bacillota;Clostridia;Eubacteriales
MAG409	Bacteria;Bacillota;Clostridia;Eubacteriales;Oscillospiraceae
MAG410	Bacteria;Pseudomonadota;Betaproteobacteria;Burkholderiales
MAG411	Bacteria;Bacteroidota;Bacteroidia;Bacteroidales;Bacteroidaceae;Phocaeicola;Phocaeicola coprophilus
MAG412	Bacteria;Bacteroidota;Bacteroidia;Bacteroidales
MAG414	Bacteria;Bacillota;Bacilli;Bacillales;Gemellaceae
MAG415	Bacteria;Bacillota;Clostridia;Eubacteriales;Lachnospiraceae;Lachnospiraceae bacterium
MAG416	Bacteria;Bacillota;Clostridia;Eubacteriales;Peptostreptococcaceae;Intestinibacter;Intestinibacter bartlettii
MAG418	Bacteria;Bacteroidota;Bacteroidia;Bacteroidales;Rikenellaceae;Alistipes
MAG420	Bacteria;Bacillota;Clostridia;Eubacteriales;Eubacteriaceae
MAG421	Bacteria;Thermodesulfobacteriota;Desulfovibrionia;Desulfovibrionales;Desulfovibrionaceae
MAG422	Bacteria;Bacillota;Clostridia;Eubacteriales;Oscillospiraceae
MAG423	Bacteria;Bacteroidota;Bacteroidia;Bacteroidales;Rikenellaceae;Alistipes;Alistipes finegoldii
MAG424	Bacteria;Bacillota;Clostridia;Eubacteriales;Lachnospiraceae
MAG425	Bacteria;Bacillota;Clostridia;Eubacteriales
MAG426	Bacteria
MAG427	Bacteria;Bacillota;Clostridia;Eubacteriales;Oscillospiraceae
MAG428	Bacteria;Bacillota;Clostridia;Eubacteriales;Lachnospiraceae;Coprococcus;Coprococcus sp. ART55/1
MAG429	Bacteria;Bacillota;Tissierellia
MAG430	Bacteria;Bacillota;Clostridia;Eubacteriales;Oscillospiraceae
MAG431	Bacteria;Bacillota;Clostridia;Eubacteriales;Oscillospiraceae
MAG432	Bacteria;Pseudomonadota;Gammaproteobacteria;Enterobacterales;Morganellaceae;Morganella;Morganella morganii
MAG433	Bacteria;Bacteroidota;Bacteroidia;Bacteroidales
MAG434	Bacteria
MAG435	Bacteria;Bacillota;Clostridia;uncultured Clostridia bacterium
MAG436	Bacteria;Bacillota;Clostridia
MAG437	Bacteria;Bacillota;Clostridia;Eubacteriales;Oscillospiraceae
MAG438	Bacteria;Bacillota;Clostridia;Eubacteriales;Lachnospiraceae;Dorea;Dorea longicatena
MAG439	Bacteria;Bacillota;Clostridia;Eubacteriales;Lachnospiraceae
MAG440	Bacteria;Bacillota;Clostridia;Eubacteriales;Lachnospiraceae;Blautia;Blautia argi
MAG441	Bacteria
MAG442	Bacteria;Bacillota;Clostridia;Eubacteriales;Lachnospiraceae;Mediterraneibacter;[Ruminococcus] gnavus
MAG443	Bacteria;Bacillota;Clostridia;Eubacteriales
MAG444	Bacteria;Bacillota;Clostridia;Eubacteriales
MAG445	Bacteria;Bacillota;Clostridia;Eubacteriales;Eubacteriaceae
MAG446	Bacteria;Bacteroidota;Bacteroidia;Bacteroidales;Bacteroidaceae;Bacteroides
MAG447	Bacteria;Bacillota;Clostridia;Eubacteriales;Lachnospiraceae;Lachnospiraceae bacterium
MAG448	Bacteria;Bacillota;Clostridia;Eubacteriales;Oscillospiraceae;Faecalibacterium
MAG450	Bacteria;Bacillota;Clostridia;Eubacteriales;Oscillospiraceae
MAG451	Bacteria;Bacillota;Clostridia;Eubacteriales;Oscillospiraceae
MAG452	Bacteria;Bacillota;Clostridia;Eubacteriales
MAG453	Bacteria;Bacillota;Clostridia;Eubacteriales
MAG454	Bacteria;Bacillota;Clostridia;Eubacteriales;Oscillospiraceae
MAG455	Bacteria;Bacillota;Clostridia;Eubacteriales
MAG456	Bacteria;Bacillota;Clostridia;Eubacteriales;Lachnospiraceae;Lachnospira;Lachnospira eligens
MAG457	Bacteria;Bacteroidota;Bacteroidia;Bacteroidales;Bacteroidaceae;Bacteroides
MAG458	Bacteria;Bacteroidota;Bacteroidia;Bacteroidales;Prevotellaceae
MAG461	Bacteria;Bacteroidota;Bacteroidia;Bacteroidales;Prevotellaceae
MAG462	Bacteria;Pseudomonadota;Gammaproteobacteria;Enterobacterales;Enterobacteriaceae
MAG463	Bacteria;Bacillota;Clostridia;Eubacteriales;Lachnospiraceae;Dorea;Dorea formicigenerans
MAG464	Bacteria;Bacillota;Clostridia;Eubacteriales;Oscillospiraceae
MAG465	Bacteria;Bacillota;Clostridia;uncultured Clostridia bacterium
MAG466	Bacteria;Bacillota;Clostridia;Eubacteriales
MAG467	Bacteria;Bacillota;Clostridia;Eubacteriales
MAG468	Bacteria;Bacillota;Clostridia;Eubacteriales
MAG469	Bacteria;Bacillota;Negativicutes;Acidaminococcales;Acidaminococcaceae;Phascolarctobacterium
MAG470	Bacteria;Bacillota;Clostridia;Eubacteriales;Oscillospiraceae;Faecalibacterium;Faecalibacterium prausnitzii
MAG471	Bacteria;Fusobacteriota;Fusobacteriia;Fusobacteriales;Fusobacteriaceae;Fusobacterium
MAG472	Bacteria;Bacillota;Clostridia;Eubacteriales
MAG473	Bacteria;Campylobacterota;Epsilonproteobacteria;Campylobacterales;Campylobacteraceae
MAG474	Bacteria;Actinomycetota;Coriobacteriia;Eggerthellales;Eggerthellaceae;Eggerthella;Eggerthella lenta
MAG475	Bacteria;Bacillota;Clostridia;Eubacteriales
MAG476	Bacteria;Bacteroidota;Bacteroidia;Bacteroidales
MAG477	Bacteria;Bacillota;Negativicutes;Veillonellales;Veillonellaceae
MAG478	Bacteria
MAG479	Bacteria;Bacillota;Clostridia;Eubacteriales;Lachnospiraceae;Lachnospiraceae bacterium
MAG480	Bacteria;Pseudomonadota;Gammaproteobacteria;Enterobacterales;Enterobacteriaceae;Klebsiella
MAG481	Bacteria;Bacillota;Clostridia;Eubacteriales;Oscillospiraceae;Flavonifractor;Flavonifractor plautii
MAG482	Bacteria;Bacillota;Clostridia;Eubacteriales;Lachnospiraceae

## Sheet: MAGs_controls
MAGs	Taxonomy
MAG1	Bacteria;Bacillota;Clostridia;Eubacteriales;Oscillospiraceae;Ruminococcus;Ruminococcus bovis
MAG2	Bacteria;Bacillota;Clostridia;uncultured Clostridia bacterium
MAG3	Bacteria;Bacillota;Clostridia;Eubacteriales;Lachnospiraceae
MAG4	Bacteria;Bacillota;Clostridia;uncultured Clostridia bacterium
MAG5	Bacteria;Bacillota;Clostridia;Eubacteriales
MAG6	Bacteria;Bacillota;Clostridia;Eubacteriales;Peptostreptococcaceae
MAG7	Bacteria;Bacillota;Clostridia;Eubacteriales;Oscillospiraceae
MAG8	Bacteria;Bacillota;Clostridia;Eubacteriales;Clostridiaceae
MAG9	Bacteria;Bacillota
MAG10	Bacteria;Bacillota;Clostridia;Eubacteriales;Oscillospiraceae
MAG11	Bacteria;Bacteroidota;Bacteroidia;Bacteroidales;Rikenellaceae;Alistipes;Alistipes communis
MAG12	Bacteria;Bacillota;Clostridia;Eubacteriales
MAG13	Bacteria
MAG14	Bacteria;Bacillota;Negativicutes;Acidaminococcales;Acidaminococcaceae;Acidaminococcus;Acidaminococcus intestini
MAG15	Bacteria;Bacillota;Clostridia;Eubacteriales;Clostridiaceae;Hungatella;Hungatella hathewayi
MAG16	Bacteria;Bacteroidota;Bacteroidia;Bacteroidales;Bacteroidaceae;Phocaeicola
MAG17	Bacteria;Bacillota;Clostridia;Eubacteriales
MAG18	Bacteria;Actinomycetota;Coriobacteriia;Eggerthellales;Eggerthellaceae
MAG19	Bacteria;Bacillota;Clostridia;Eubacteriales
MAG20	Bacteria;Actinomycetota;Coriobacteriia;Eggerthellales;Eggerthellaceae;Gordonibacter;Gordonibacter urolithinfaciens
MAG21	Bacteria;Bacillota;Clostridia;Eubacteriales
MAG22	Bacteria;Bacillota;Bacilli;Bacilli bacterium
MAG24	Bacteria;Bacillota;Clostridia;Eubacteriales;Eubacteriaceae
MAG25	Bacteria;Bacillota;Clostridia;Eubacteriales
MAG26	Bacteria;Bacillota
MAG27	Bacteria;Bacillota;Clostridia;Eubacteriales;Clostridiales bacterium
MAG28	Bacteria;Bacillota;Clostridia;Eubacteriales
MAG29	Bacteria;Bacillota;Clostridia;Eubacteriales
MAG31	Bacteria;Bacillota;Clostridia;Eubacteriales;Lachnospiraceae
MAG32
MAG33	Bacteria;Bacillota;Clostridia;Eubacteriales
MAG34	Bacteria;Bacillota;Clostridia;Eubacteriales
MAG35	Bacteria;Bacillota;Clostridia;Eubacteriales
MAG36	Bacteria;Bacillota;Clostridia;Eubacteriales
MAG37	Bacteria;Actinomycetota;Actinomycetes;Bifidobacteriales;Bifidobacteriaceae;Bifidobacterium
MAG38	Bacteria;Bacillota;Clostridia;Eubacteriales;Oscillospiraceae
MAG39	Bacteria;Bacillota;Negativicutes;Veillonellales;Veillonellaceae;Dialister;Dialister pneumosintes
MAG40	Bacteria;Bacillota;Clostridia;Eubacteriales;Oscillospiraceae
MAG41	Bacteria
MAG42	Bacteria;Bacillota;Clostridia;Eubacteriales;Lachnospiraceae
MAG43	Bacteria;Bacillota;Clostridia;Eubacteriales;Lachnospiraceae;Wansuia;Wansuia hejianensis
MAG44	Bacteria;Bacteroidota;Bacteroidia;Bacteroidales;Prevotellaceae
MAG45	Bacteria;Bacillota
MAG46	Bacteria;Bacillota;Clostridia;Eubacteriales
MAG47	Bacteria;Actinomycetota;Coriobacteriia;Eggerthellales;Eggerthellaceae
MAG48	Bacteria;Bacillota;Clostridia;Eubacteriales
MAG49	Bacteria;Bacillota;Clostridia;Eubacteriales
MAG50	Bacteria;Bacillota;Clostridia;Eubacteriales;Lachnospiraceae;Sellimonas;Sellimonas intestinalis
MAG51	Bacteria;Bacillota
MAG52	Bacteria;Bacteroidota;Bacteroidia;Bacteroidales
MAG53	Bacteria;Bacteroidota;Bacteroidia;Bacteroidales;Bacteroidaceae;Bacteroides;Bacteroides cellulosilyticus
MAG54	Bacteria;Bacillota;Clostridia;Eubacteriales;Lachnospiraceae;Anaerobutyricum;Anaerobutyricum hallii
MAG55	Bacteria;Bacillota;Erysipelotrichia;Erysipelotrichales
MAG56	Bacteria;Bacillota;Clostridia;Eubacteriales;Lachnospiraceae;Anaerobutyricum;Anaerobutyricum hallii
MAG57	Bacteria;Bacteroidota;Bacteroidia;Bacteroidales;Bacteroidaceae;Bacteroides
MAG58	Bacteria;Bacillota;Clostridia;Eubacteriales;Oscillospiraceae;Faecalibacterium
MAG59	Bacteria;Bacillota;Clostridia;Eubacteriales
MAG60	Bacteria;Bacillota;Clostridia;Eubacteriales
MAG61	Bacteria;Bacillota;Bacilli;Lactobacillales;Lactobacillaceae;Leuconostoc
MAG62	Bacteria;Bacteroidota;Bacteroidia;Bacteroidales;Muribaculaceae
MAG63	Bacteria;Bacillota;Bacilli;Lactobacillales;Lactobacillaceae;Leuconostoc
MAG64	Bacteria;Bacillota;Clostridia;Eubacteriales;Oscillospiraceae;Oscillospiraceae bacterium
MAG65	Bacteria;Pseudomonadota;Betaproteobacteria;Burkholderiales
MAG66	Bacteria;Bacteroidota;Bacteroidia;Bacteroidales;Bacteroidaceae;Bacteroides;Bacteroides nordii
MAG67	Bacteria;Bacillota;Negativicutes;Veillonellales;Veillonellaceae;Veillonella;Veillonella atypica
MAG69	Bacteria;Bacillota;Clostridia;Eubacteriales
MAG70	Bacteria;Bacillota;Clostridia;Eubacteriales;Lachnospiraceae
MAG71	Bacteria;Bacillota;Clostridia;Eubacteriales;Lachnospiraceae
MAG72	Bacteria;Bacillota;Clostridia;Eubacteriales
MAG73	Bacteria;Bacillota;Clostridia;Eubacteriales;Oscillospiraceae
MAG74	Bacteria;Bacillota;Clostridia;Eubacteriales
MAG75	Bacteria;Bacillota;Clostridia;Eubacteriales;Oscillospiraceae;Vescimonas;Vescimonas coprocola
MAG76	Bacteria;Bacillota;Clostridia;Eubacteriales;Clostridiaceae;Clostridiaceae bacterium Marseille-Q4149
MAG77	Bacteria;Actinomycetota;Actinomycetes;Bifidobacteriales;Bifidobacteriaceae;Bifidobacterium;Bifidobacterium breve
MAG78	Bacteria;Bacillota;Clostridia;Eubacteriales;Lachnospiraceae;Dorea;Dorea formicigenerans
MAG79	Bacteria;Bacillota;Clostridia;Eubacteriales;Lachnospiraceae;Lachnospiraceae bacterium GAM79
MAG80	Bacteria;Bacillota;Clostridia;Eubacteriales
MAG81	Bacteria;Bacillota;Clostridia;Eubacteriales;Lachnospiraceae;Anaerostipes;Anaerostipes caccae
MAG82	Bacteria;Bacillota;Clostridia;Eubacteriales;Lachnospiraceae;Lachnospiraceae bacterium
MAG83	Bacteria;Bacillota;Clostridia;Eubacteriales
MAG84	Bacteria;Bacillota;Negativicutes;Veillonellales;Veillonellaceae
MAG85	Bacteria;Bacillota;Clostridia;Eubacteriales
MAG86	Bacteria;Bacillota;Clostridia;Eubacteriales;Oscillospiraceae
MAG87	Bacteria;Bacillota;Erysipelotrichia;Erysipelotrichales;Coprobacillaceae;Catenibacterium
MAG88	Bacteria;Bacillota;Clostridia;Eubacteriales
MAG89	Bacteria;Bacillota;Erysipelotrichia;Erysipelotrichales;Erysipelotrichaceae;Amedibacterium;Amedibacterium intestinale
MAG90	Bacteria;Bacillota;Clostridia;Eubacteriales
MAG91	Bacteria;Bacillota;Clostridia;Eubacteriales
MAG92	Bacteria;Bacillota;Clostridia;Eubacteriales
MAG93	Bacteria;Pseudomonadota;Gammaproteobacteria;Enterobacterales;Enterobacteriaceae;Enterobacter
MAG94	Bacteria;Actinomycetota;Coriobacteriia;Eggerthellales;Eggerthellaceae
MAG95	Bacteria;Bacillota;Clostridia;Eubacteriales;Lachnospiraceae
MAG96	Bacteria;Bacillota;Negativicutes;Selenomonadales;Selenomonadaceae;Megamonas;Megamonas funiformis
MAG97	Bacteria;Actinomycetota;Actinomycetes;Bifidobacteriales;Bifidobacteriaceae;Bifidobacterium
MAG98	Bacteria;Bacteroidota;Bacteroidia;Bacteroidales;Rikenellaceae;Alistipes;Alistipes sp. dk3624
MAG99	Bacteria;Bacillota;Clostridia;Eubacteriales;Lachnospiraceae;Lachnoclostridium;[Clostridium] symbiosum
MAG100	Bacteria;Actinomycetota;Coriobacteriia;Coriobacteriales;Atopobiaceae
MAG101	Bacteria;Bacillota;Clostridia;Eubacteriales;Peptostreptococcaceae;Terrisporobacter
MAG102	Bacteria;Bacillota;Clostridia;Eubacteriales;Lachnospiraceae;Blautia
MAG103	Bacteria;Bacillota;Clostridia;Eubacteriales;Oscillospiraceae
MAG104	Bacteria;Bacillota;Clostridia;Eubacteriales;Lachnospiraceae
MAG105	Bacteria;Bacillota
MAG106	Bacteria;Mycoplasmatota;uncultured Mycoplasmatota bacterium
MAG107	Bacteria;Bacillota;Clostridia;Eubacteriales;Oscillospiraceae;Oscillospiraceae bacterium
MAG108	Bacteria;Bacillota;Bacilli;Lactobacillales;Streptococcaceae;Streptococcus
MAG109	Bacteria;Bacillota;Erysipelotrichia;Erysipelotrichales;Coprobacillaceae;Thomasclavelia;Thomasclavelia ramosa
MAG110	Bacteria;Bacillota;Clostridia;Eubacteriales
MAG111	Bacteria;Bacillota;Tissierellia;Tissierellales;Peptoniphilaceae;Finegoldia;Finegoldia magna
MAG112	Bacteria;Bacillota;Clostridia;Eubacteriales;Lachnospiraceae;Roseburia;Roseburia intestinalis
MAG113	Bacteria;Bacillota;Clostridia;Eubacteriales
MAG114	Bacteria;Bacteroidota;Bacteroidia;Bacteroidales;Bacteroidaceae;Bacteroides
MAG115	Bacteria;Bacillota;Clostridia;Eubacteriales;Oscillospiraceae
MAG116	Bacteria;Bacillota;Clostridia;Eubacteriales
MAG117	Bacteria;Bacillota;Clostridia;Eubacteriales;Eubacteriaceae;Intestinibacillus;Intestinibacillus sp. NTUH-41-i26
MAG118	Bacteria;Bacteroidota;Bacteroidia;Bacteroidales
MAG119	Bacteria;Bacillota;Clostridia;Eubacteriales
MAG120	Bacteria;Bacillota;Bacilli;Lactobacillales;Enterococcaceae;Enterococcus
MAG121	Bacteria;Fusobacteriota;Fusobacteriia;Fusobacteriales;Fusobacteriaceae;Fusobacterium;Fusobacterium ulcerans
MAG122	Bacteria;Bacillota;Clostridia;Eubacteriales;Oscillospiraceae;Oscillospiraceae bacterium
MAG123	Bacteria;Bacillota;Clostridia;Eubacteriales;Lachnospiraceae;Lachnospiraceae bacterium
MAG125	Bacteria;Bacillota;Clostridia;Eubacteriales;Lachnospiraceae;Coprococcus;Coprococcus sp. ART55/1
MAG126	Bacteria;Bacillota;Clostridia;Eubacteriales
MAG127	Bacteria;Bacillota;Clostridia;Eubacteriales
MAG128	Bacteria;Bacillota;Clostridia;Eubacteriales;Lachnospiraceae;Lachnospiraceae bacterium
MAG129	Bacteria;Bacillota;Clostridia;Eubacteriales;Lachnospiraceae
MAG130	Bacteria;Bacteroidota;Bacteroidia;Bacteroidales;Bacteroidaceae;Bacteroides;Bacteroides faecis
MAG131	Bacteria;Bacillota;Clostridia;Eubacteriales;Lachnospiraceae;Anaerostipes;Anaerostipes rhamnosivorans
MAG132	Bacteria;Bacillota;Clostridia;Eubacteriales;Lachnospiraceae;Anaerostipes;Anaerostipes hadrus
MAG133	Bacteria;Bacteroidota;Bacteroidia;Bacteroidales;Prevotellaceae;Paraprevotella;Paraprevotella clara
MAG134	Bacteria;Bacillota;Clostridia;Eubacteriales;Lachnospiraceae;Mediterraneibacter;[Ruminococcus] torques
MAG135	Bacteria;Bacillota;Negativicutes;Veillonellales;Veillonellaceae
MAG136	Bacteria;Bacillota;Clostridia;Eubacteriales
MAG139	Bacteria;Bacteroidota;Bacteroidia;Bacteroidales;Bacteroidaceae
MAG140	Bacteria;Bacteroidota;Bacteroidia;Bacteroidales;Bacteroidaceae;Bacteroides;Bacteroides salyersiae
MAG142	Bacteria;Bacillota;Clostridia;Eubacteriales;Lachnospiraceae
MAG143	Bacteria;Bacteroidota;Bacteroidia;Bacteroidales;Bacteroidaceae;Bacteroides;Bacteroides caccae
MAG144	Bacteria;Bacteroidota;Bacteroidia;Bacteroidales;Rikenellaceae;Alistipes;Alistipes indistinctus
MAG145	Bacteria;Bacillota;Clostridia;Eubacteriales;Lachnospiraceae;Dorea;Dorea longicatena
MAG146	Bacteria;Bacillota
MAG147	Bacteria;Bacteroidota;Bacteroidia;Bacteroidales;Bacteroidaceae;Bacteroides;Bacteroides eggerthii
MAG148	Bacteria;Bacillota;Clostridia;Eubacteriales
MAG149	Bacteria;Bacillota;Clostridia;Eubacteriales;Lachnospiraceae
MAG150	Bacteria;Bacillota
MAG151	Bacteria;Bacillota;Clostridia;Eubacteriales;Oscillospiraceae
MAG152	Bacteria;Pseudomonadota;Betaproteobacteria;Burkholderiales;Sutterellaceae
MAG153	Bacteria;Bacillota;Clostridia;Eubacteriales;Eubacteriaceae;Eubacterium;Eubacterium ventriosum
MAG154	Bacteria;Bacteroidota;Bacteroidia;Bacteroidales;Bacteroidaceae;Bacteroides;Bacteroides thetaiotaomicron
MAG155	Bacteria;Bacteroidota;Bacteroidia;Bacteroidales;Bacteroidaceae
MAG156	Bacteria;Bacillota;Clostridia;Eubacteriales;Lachnospiraceae;Lachnospiraceae bacterium GAM79
MAG157	Bacteria;Bacillota;Clostridia;Eubacteriales;Lachnospiraceae
MAG158	Bacteria;Bacillota;Clostridia;Eubacteriales;Lachnospiraceae
MAG159	Bacteria;Bacillota;Clostridia;Eubacteriales;Oscillospiraceae;Oscillospiraceae bacterium
MAG160	Bacteria;Bacillota;Clostridia;Eubacteriales
MAG161	Bacteria;Bacillota;Clostridia;Eubacteriales;Lachnospiraceae
MAG162	Bacteria;Bacillota;Clostridia;Eubacteriales;Lachnospiraceae;Blautia;Blautia argi
MAG163	Bacteria;Bacillota;Clostridia;Eubacteriales;Lachnospiraceae
MAG164	Bacteria;Bacillota;Clostridia;Eubacteriales;Lachnospiraceae;Blautia
MAG165	Bacteria;Bacillota;Clostridia;Eubacteriales;Oscillospiraceae;[Eubacterium] siraeum
MAG166	Bacteria;Bacillota;Clostridia;Eubacteriales;Lachnospiraceae
MAG167	Bacteria;Bacillota;Clostridia;Eubacteriales;Lachnospiraceae
MAG168	Bacteria;Bacillota;Clostridia;Eubacteriales;Oscillospiraceae
MAG169	Bacteria;Bacillota;Clostridia;Eubacteriales;Clostridiaceae
MAG170	Bacteria
MAG171	Bacteria;Bacillota;Clostridia;Eubacteriales;Lachnospiraceae;Lachnospiraceae bacterium
MAG172	Bacteria;Bacillota;Bacilli;Bacilli bacterium
MAG173	Bacteria;Bacteroidota;Bacteroidia;Bacteroidales;Bacteroidaceae;Phocaeicola;Phocaeicola massiliensis
MAG174	Bacteria;Bacteroidota;Bacteroidia;Bacteroidales;Bacteroidaceae;Bacteroides
MAG175	Bacteria;Bacillota;Clostridia;Eubacteriales;Oscillospiraceae;Faecalibacterium
MAG176	Bacteria;Bacillota;Bacilli;Lactobacillales;Enterococcaceae;Enterococcus;Enterococcus avium
MAG177	Bacteria;Bacillota;Clostridia;Eubacteriales;Clostridiaceae;Clostridium;Clostridium perfringens
MAG178	Bacteria
MAG179	Bacteria;Bacillota;Clostridia;Eubacteriales
MAG180	Bacteria;Actinomycetota;Actinomycetes;Bifidobacteriales;Bifidobacteriaceae;Bifidobacterium;Bifidobacterium dentium
MAG181	Bacteria;Bacillota;Clostridia;Eubacteriales;Peptostreptococcaceae;Romboutsia
MAG182	Bacteria;Bacillota;Clostridia;Eubacteriales
MAG183	Bacteria;Bacillota;Clostridia;Eubacteriales;Lachnospiraceae
MAG184	Bacteria;Bacillota;Clostridia;Eubacteriales;Oscillospiraceae
MAG185	Bacteria;Bacillota;Negativicutes;Veillonellales;Veillonellaceae
MAG186	Bacteria;Bacillota;Clostridia;Eubacteriales;Eubacteriaceae
MAG187	Bacteria;Bacillota;Clostridia;Eubacteriales;Oscillospiraceae
MAG188	Bacteria;Bacillota;Clostridia;Eubacteriales;Oscillospiraceae
MAG189	Bacteria;Bacillota;Clostridia;Eubacteriales;Lachnospiraceae
MAG190	Bacteria;Bacillota;Clostridia;Eubacteriales;Lachnospiraceae;Anaerostipes;Anaerostipes hadrus
MAG191	Bacteria;Bacteroidota;Bacteroidia;Bacteroidales;Prevotellaceae;Prevotella;Prevotella bivia
MAG193	Bacteria;Bacillota;Negativicutes;Veillonellales;Veillonellaceae;Dialister;Dialister succinatiphilus
MAG194	Bacteria;Bacillota;Clostridia;Eubacteriales
MAG195	Bacteria;Thermodesulfobacteriota;Desulfovibrionia;Desulfovibrionales;Desulfovibrionaceae;Desulfovibrio;Desulfovibrio piger
MAG196	Bacteria;Bacillota;Clostridia;Eubacteriales;Oscillospiraceae;Faecalibacterium;Faecalibacterium prausnitzii
MAG197	Bacteria;Bacillota;Clostridia;Eubacteriales;Oscillospiraceae
MAG198	Bacteria;Bacillota;Clostridia;Eubacteriales;Lachnospiraceae;Lachnospiraceae bacterium
MAG199	Bacteria;Thermodesulfobacteriota;Desulfovibrionia;Desulfovibrionales;Desulfovibrionaceae
MAG200	Bacteria;Bacillota;Clostridia;Eubacteriales;Lachnospiraceae
MAG201	Bacteria;Bacillota;Clostridia;uncultured Clostridia bacterium
MAG202	Bacteria;Bacillota;Clostridia;Eubacteriales;Lachnospiraceae;Blautia;uncultured Blautia sp.
MAG203	Bacteria;Bacillota;Clostridia;Eubacteriales
MAG205	Bacteria;Bacillota;Clostridia;Eubacteriales
MAG206	Bacteria;Bacillota;Clostridia;Eubacteriales
MAG207	Bacteria;Bacillota;Clostridia;Eubacteriales;Oscillospiraceae
MAG208	Bacteria;Bacillota;Clostridia;Eubacteriales;Lachnospiraceae;Wujia;Wujia chipingensis
MAG210	Bacteria;Bacteroidota;Bacteroidia;Bacteroidales;Prevotellaceae;Segatella;Segatella copri
MAG211	Bacteria;Bacillota;Clostridia;Eubacteriales;Oscillospiraceae
MAG212	Bacteria;Bacillota;Negativicutes;Selenomonadales;Selenomonadaceae
MAG213	Bacteria;Bacillota;Clostridia;Eubacteriales
MAG214	Bacteria;Bacillota;Clostridia;Eubacteriales;Oscillospiraceae
MAG215	Bacteria;Bacteroidota;Bacteroidia;Bacteroidales;Muribaculaceae
MAG216	Bacteria;Bacteroidota;Bacteroidia;Bacteroidales;Rikenellaceae;Alistipes;Alistipes onderdonkii
MAG217	Bacteria;Bacillota;Bacilli;Lactobacillales;Streptococcaceae;Streptococcus
MAG218	Bacteria;Bacillota;Clostridia;Eubacteriales;Oscillospiraceae;Oscillospiraceae bacterium
MAG219	Bacteria;Bacillota;Clostridia;Eubacteriales;Oscillospiraceae;Oscillospiraceae bacterium
MAG220	Bacteria;Bacillota;Clostridia;Eubacteriales;Lachnospiraceae;Dorea;Dorea longicatena
MAG221	Bacteria;Bacteroidota;Bacteroidia;Bacteroidales;Rikenellaceae
MAG222	Bacteria;Bacillota;Clostridia;Eubacteriales;Oscillospiraceae
MAG223	Bacteria;Pseudomonadota;Gammaproteobacteria;Enterobacterales;Enterobacteriaceae;Klebsiella;Klebsiella pneumoniae
MAG225	Bacteria;Bacillota;Clostridia;Eubacteriales;Clostridiales bacterium CCNA10
MAG226	Bacteria;Bacillota;Clostridia;Eubacteriales;Lachnospiraceae;Lachnospiraceae bacterium Choco86
MAG227	Bacteria;Bacteroidota;Bacteroidia;Bacteroidales;Bacteroidaceae;Bacteroides;Bacteroides stercoris
MAG228	Bacteria;Bacillota;Clostridia;Eubacteriales;Lachnospiraceae
MAG230	Bacteria;Bacillota
MAG231	Bacteria;Bacillota;Clostridia;uncultured Clostridia bacterium
MAG232	Bacteria;Bacillota;Clostridia;Eubacteriales
MAG233	Bacteria;Bacteroidota;Bacteroidia;Bacteroidales;Rikenellaceae;Alistipes;Alistipes dispar
MAG234	Bacteria;Actinomycetota;Coriobacteriia;Eggerthellales;Eggerthellaceae;Adlercreutzia;Adlercreutzia hattorii
MAG235	Bacteria;Bacillota;Clostridia;Eubacteriales;Lachnospiraceae;Coprococcus;Coprococcus eutactus
MAG236	Bacteria;Bacillota;Clostridia;Eubacteriales;Lachnospiraceae;Enterocloster;Enterocloster bolteae
MAG237	Bacteria;Bacillota;Clostridia;Eubacteriales;Lachnospiraceae
MAG238	Bacteria;Bacillota;Clostridia;Eubacteriales;Lachnospiraceae
MAG239	Bacteria;Bacillota;Clostridia;Eubacteriales;Lachnospiraceae
MAG240	Bacteria;Bacillota;Negativicutes;Veillonellales;Veillonellaceae;Veillonella;Veillonella parvula
MAG241	Bacteria;Bacillota;Negativicutes;Acidaminococcales;Acidaminococcaceae;Phascolarctobacterium
MAG243	Bacteria;Bacillota;Clostridia;Eubacteriales;Oscillospiraceae
MAG244	Bacteria;Bacillota;Clostridia;Eubacteriales;Lachnospiraceae;Coprococcus;Coprococcus comes
MAG245	Bacteria;Bacteroidota;Bacteroidia;Bacteroidales;Rikenellaceae;Alistipes
MAG246	Bacteria;Bacillota;Clostridia;Eubacteriales
MAG247	Bacteria;Bacillota;Clostridia;Eubacteriales;Lachnospiraceae;Simiaoa;Simiaoa sunii
MAG248	Bacteria;Bacillota;Bacilli;Lactobacillales;Lactobacillaceae;Limosilactobacillus;Limosilactobacillus oris
MAG249	Bacteria;Pseudomonadota;Betaproteobacteria;Burkholderiales
MAG250	Bacteria;Actinomycetota;Actinomycetes;Bifidobacteriales;Bifidobacteriaceae
MAG251	Bacteria;Pseudomonadota;Gammaproteobacteria;Enterobacterales;Enterobacteriaceae;Klebsiella;Klebsiella aerogenes
MAG252	Bacteria;Bacteroidota;Bacteroidia;Bacteroidales;Tannerellaceae;Parabacteroides
MAG253	Bacteria;Bacillota;Erysipelotrichia;Erysipelotrichales;Erysipelotrichaceae;Longicatena;Longicatena caecimuris
MAG254	Bacteria;Bacteroidota;Bacteroidia;Bacteroidales;Bacteroidaceae;Bacteroides
MAG255	Bacteria;Bacillota;Clostridia;Eubacteriales;Clostridiaceae
MAG256	Bacteria;Bacillota;Clostridia;Eubacteriales;Lachnospiraceae;Lachnoclostridium;Lachnoclostridium phocaeense
MAG257	Bacteria;Bacillota;Bacilli;Lactobacillales;Streptococcaceae;Streptococcus
MAG258	Bacteria;Bacillota;Clostridia;Eubacteriales
MAG259	Bacteria;Bacillota;Clostridia;Eubacteriales
MAG260	Bacteria;Bacillota;Clostridia;Eubacteriales;Lachnospiraceae;Blautia
MAG261	Bacteria;Bacillota;Clostridia;Eubacteriales;Lachnospiraceae;Blautia;Blautia sp. NBRC 113351
MAG262	Bacteria;Bacteroidota;Bacteroidia;Bacteroidales;Bacteroidaceae;Bacteroides;Bacteroides fragilis
MAG263	Bacteria;Bacillota;Clostridia;Eubacteriales;Oscillospiraceae
MAG264	Bacteria;Bacillota;Bacilli;Lactobacillales;Lactobacillaceae;Lacticaseibacillus;Lacticaseibacillus rhamnosus
MAG265	Bacteria;Bacillota;Clostridia;Eubacteriales;Lachnospiraceae
MAG266	Bacteria;Bacillota;Clostridia;Eubacteriales
MAG267	Bacteria;Bacillota;Clostridia;Eubacteriales
MAG269	Bacteria;Bacteroidota;Bacteroidia;Bacteroidales;Odoribacteraceae;Odoribacter;Odoribacter splanchnicus
MAG270	Bacteria;Bacillota;Clostridia;Eubacteriales
MAG271	Bacteria;Bacillota;Clostridia;Eubacteriales
MAG272	Bacteria;Bacteroidota;Bacteroidia;Bacteroidales;Bacteroidaceae;Phocaeicola;Phocaeicola coprophilus
MAG274	Bacteria;Bacillota;Erysipelotrichia;Erysipelotrichales;Turicibacteraceae;Turicibacter
MAG275	Bacteria;Bacteroidota;Bacteroidia;Bacteroidales
MAG276	Bacteria;Actinomycetota;Coriobacteriia;Eggerthellales;Eggerthellaceae
MAG277	Bacteria;Bacillota
MAG278	Bacteria;Bacillota;Bacilli;Lactobacillales;Lactobacillaceae;Ligilactobacillus;Ligilactobacillus salivarius
MAG280	Bacteria;Bacillota;Clostridia;Eubacteriales;Lachnospiraceae
MAG281	Bacteria;Bacillota;Bacilli;Lactobacillales;Lactobacillaceae;Weissella;Weissella confusa
MAG282	Bacteria;Bacillota;Clostridia;Eubacteriales;Oscillospiraceae
MAG283	Bacteria
MAG285	Bacteria;Bacillota;Clostridia;Eubacteriales;Oscillospiraceae;Flavonifractor;Flavonifractor plautii
MAG286	Bacteria;Bacillota;Clostridia;Eubacteriales
MAG287	Bacteria;Bacillota;Bacilli;Lactobacillales;Lactobacillaceae
MAG289	Bacteria;Actinomycetota;Actinomycetes;Bifidobacteriales;Bifidobacteriaceae;Bifidobacterium
MAG290	Bacteria;Bacteroidota;Bacteroidia;Bacteroidales;Rikenellaceae;Alistipes;Alistipes finegoldii
MAG291	Bacteria;Bacillota;Bacilli;Lactobacillales;Lactobacillaceae
MAG292	Bacteria;Bacteroidota;Bacteroidia;Bacteroidales;Prevotellaceae
MAG295	Bacteria;Bacillota;Clostridia;Eubacteriales;Peptostreptococcaceae;Peptacetobacter;Peptacetobacter hiranonis
MAG296	Bacteria;Bacteroidota;Bacteroidia;Bacteroidales
MAG297	Bacteria;Bacillota;Erysipelotrichia;Erysipelotrichales;Coprobacillaceae;Thomasclavelia;Thomasclavelia ramosa
MAG298	Bacteria;Bacillota;Bacilli;Lactobacillales;Streptococcaceae;Streptococcus;Streptococcus thermophilus
MAG299	Bacteria;Bacteroidota;Bacteroidia;Bacteroidales;Tannerellaceae;Parabacteroides;Parabacteroides merdae
MAG300	Bacteria;Bacillota;Clostridia;Eubacteriales;Peptostreptococcaceae;Intestinibacter;Intestinibacter bartlettii
MAG301	Bacteria;Bacillota;Clostridia;Eubacteriales;Clostridiaceae;Clostridium
MAG302	Bacteria;Bacillota;Clostridia;Eubacteriales;Oscillospiraceae
MAG303	Bacteria;Bacillota;Clostridia;Eubacteriales;Oscillospiraceae;Lawsonibacter;Lawsonibacter asaccharolyticus
MAG304	Bacteria;Bacillota;Negativicutes;Veillonellales;Veillonellaceae;Megasphaera;Megasphaera elsdenii
MAG305	Bacteria;Bacillota;Clostridia;Eubacteriales;Lachnospiraceae
MAG306	Bacteria;Bacillota;Clostridia;Eubacteriales;Oscillospiraceae
MAG307	Bacteria;Bacteroidota;Bacteroidia;Bacteroidales;Rikenellaceae
MAG309	Bacteria;Bacillota;Clostridia;Eubacteriales;Clostridiales bacterium
MAG310	Bacteria;Bacillota;Clostridia;Eubacteriales
MAG311	Bacteria;Bacillota;Clostridia;Eubacteriales;Clostridiaceae;Clostridiaceae bacterium
MAG312	Bacteria;Bacillota;Clostridia;Eubacteriales
MAG313	Bacteria;Bacillota;Clostridia;Eubacteriales;Lachnospiraceae
MAG314	Bacteria;Bacillota;Bacilli;Bacillales;Gemellaceae;Gemella;Gemella sanguinis
MAG315	Bacteria;Actinomycetota;Actinomycetes;Bifidobacteriales;Bifidobacteriaceae
MAG316	Bacteria;Bacillota;Clostridia;Eubacteriales;Oscillospiraceae;Ruminococcus
MAG317	Bacteria;Bacillota;Clostridia;uncultured Clostridia bacterium
MAG319	Bacteria;Bacteroidota;Bacteroidia;Bacteroidales;Prevotellaceae
MAG320	Bacteria;Actinomycetota;Coriobacteriia
MAG321	Bacteria;Bacillota;Clostridia;Eubacteriales;Eubacteriaceae;Eubacterium
MAG322	Bacteria;Bacillota;Clostridia;Eubacteriales;Oscillospiraceae
MAG323	Bacteria;Bacillota;Clostridia;Eubacteriales
MAG324	Bacteria;Bacillota;Negativicutes;Acidaminococcales;Acidaminococcaceae;Phascolarctobacterium;Phascolarctobacterium faecium
MAG325	Bacteria;Bacillota;Clostridia;Eubacteriales
MAG326	Bacteria;Bacillota;Clostridia;Eubacteriales
MAG327	Bacteria;Bacillota;Clostridia;Eubacteriales
MAG328	Bacteria;Bacillota;Clostridia;Eubacteriales;Lachnospiraceae;Coprococcus;Coprococcus catus
MAG329	Bacteria;Actinomycetota;Coriobacteriia;Eggerthellales;Eggerthellaceae;Eggerthella;Eggerthella lenta
MAG330	Bacteria;Bacillota;Clostridia;Eubacteriales
MAG331	Bacteria;Bacillota;Negativicutes;Veillonellales;Veillonellaceae
MAG332	Bacteria;Bacillota;Bacilli;Bacilli bacterium
MAG334	Bacteria;Bacillota;Bacilli;Lactobacillales;Enterococcaceae;Enterococcus
MAG335	Bacteria;Verrucomicrobiota;Verrucomicrobiae;Verrucomicrobiales;Akkermansiaceae;Akkermansia;Akkermansia muciniphila
MAG336	Bacteria;Bacillota;Clostridia;Eubacteriales
MAG337	Bacteria;Bacillota;Clostridia;Eubacteriales
MAG338	Bacteria;Actinomycetota;Coriobacteriia;Eggerthellales;Eggerthellaceae
MAG339	Bacteria;Bacillota;Clostridia;Eubacteriales;Lachnospiraceae;Lachnospira;Lachnospira eligens
MAG340	Bacteria;Bacillota;Clostridia;Eubacteriales;Lachnospiraceae;Mediterraneibacter;[Ruminococcus] gnavus
MAG341	Bacteria;Bacillota;Clostridia;Eubacteriales
MAG343	Bacteria;Thermodesulfobacteriota;Desulfovibrionia;Desulfovibrionales;Desulfovibrionaceae
MAG344	Bacteria;Verrucomicrobiota;Verrucomicrobiae;Verrucomicrobiales;Akkermansiaceae
MAG345	Bacteria;Bacillota;Clostridia;uncultured Clostridia bacterium
MAG346	Bacteria;Bacillota;Clostridia;Eubacteriales;Lachnospiraceae;Lachnoclostridium;[Clostridium] hylemonae
MAG347	Bacteria;Bacillota;Clostridia;Eubacteriales;Lachnospiraceae;Roseburia;Roseburia hominis
MAG348	Bacteria;Bacillota;Clostridia;Eubacteriales;Clostridiaceae
